# Supplementary material for: Multiple Nucleocapsid Structural Forms of Shrimp White Spot Syndrome Virus Suggests a Novel Viral Morphogenetic Pathway
Source: Int J Mol Sci. 2023 Apr 19;24(8):7525. doi: 10.3390/ijms24087525 (PMC10140842; doi:10.3390/ijms24087525)
Supplement: Supplementary file 1 [file ijms-24-07525-s001.zip]

Archive with 1 entries (1 files):
- ijms-2304625-supplementary.pdf
